# Supplementary material for: A new species of winter noctuid moth (Lepidoptera, Noctuidae, Xyleninae) from Zhejiang, China, with a key to species of the genus
Source: Biodivers Data J. 2024 Jul 12;12:e127939. doi: 10.3897/BDJ.12.e127939 (PMC11272993; doi:10.3897/BDJ.12.e127939)
Supplement: XML Treatment for Antivaleria ronkayorum [file BDJ.12.e127939-treatment1.xml]

<!DOCTYPE tp:taxon-treatment
  PUBLIC "-//TaxonX//DTD Taxonomic Treatment Publishing DTD v0 20100105//EN" "tax-treatment-NSO.dtd">
<tp:taxon-treatment xmlns:tp="http://www.plazi.org/taxpub"><tp:treatment-meta><mixed-citation publication-type="journal"><person-group><name><surname>Fang</surname><given-names>Weijun</given-names></name><name><surname>Zhang</surname><given-names>Yulong</given-names></name><name><surname>Wang</surname><given-names>Min</given-names></name></person-group><article-title>A new species of winter noctuid moth (<tp:taxon-name><tp:taxon-name-part taxon-name-part-type="order">Lepidoptera</tp:taxon-name-part></tp:taxon-name>, <tp:taxon-name><tp:taxon-name-part taxon-name-part-type="family">Noctuidae</tp:taxon-name-part></tp:taxon-name>, <tp:taxon-name><tp:taxon-name-part taxon-name-part-type="subfamily">Xyleninae</tp:taxon-name-part></tp:taxon-name>) from Zhejiang, China, with a key to species of the genus</article-title><source>Biodivers Data J</source><day>12</day><month>07</month><year>2024</year><volume>12</volume><pub-id pub-id-type="doi">10.3897/BDJ.12.e127939</pub-id></mixed-citation></tp:treatment-meta><tp:nomenclature><tp:taxon-name>
            <object-id xmlns:xlink="http://www.w3.org/1999/xlink" content-type="arpha" xlink:type="simple">6F477317-DCF9-5AF9-9690-042F228486CB</object-id>
            <tp:taxon-name-part taxon-name-part-type="genus">Antivaleria</tp:taxon-name-part>
            <tp:taxon-name-part taxon-name-part-type="species">ronkayorum</tp:taxon-name-part>
            <object-id xmlns:xlink="http://www.w3.org/1999/xlink" content-type="zoobank" xlink:type="simple" object-id-type="ZooBank">C1F3EEF5-7F4A-412A-B598-57DBB1E240AD</object-id>
          </tp:taxon-name><tp:taxon-authority>Zhang &amp; Wang</tp:taxon-authority><tp:taxon-status xmlns:xlink="http://www.w3.org/1999/xlink" xlink:type="simple">sp. nov.</tp:taxon-status></tp:nomenclature><tp:treatment-sec sec-type="materials"><title>Materials</title><list list-type="alpha-lower" list-content="occurrences"><list-item><p><bold>Type status:</bold> <named-content xmlns:xlink="http://www.w3.org/1999/xlink" content-type="dwc:typeStatus" xlink:type="simple">Holotype</named-content>. <bold>Occurrence:</bold> recordedBy: <named-content xmlns:xlink="http://www.w3.org/1999/xlink" content-type="dwc:recordedBy" xlink:type="simple">Min Wang &amp; Yining Chen</named-content>; sex: <named-content xmlns:xlink="http://www.w3.org/1999/xlink" content-type="dwc:sex" xlink:type="simple">male</named-content>; occurrenceID: <named-content xmlns:xlink="http://www.w3.org/1999/xlink" content-type="dwc:occurrenceID" xlink:type="simple">9DE2A386-C052-5638-BBD4-FE47627DB287</named-content>; <bold>Location:</bold> country: <named-content xmlns:xlink="http://www.w3.org/1999/xlink" content-type="dwc:country" xlink:type="simple">China</named-content>; stateProvince: <named-content xmlns:xlink="http://www.w3.org/1999/xlink" content-type="dwc:stateProvince" xlink:type="simple">Zhejiang</named-content>; county: <named-content xmlns:xlink="http://www.w3.org/1999/xlink" content-type="dwc:county" xlink:type="simple">Chun'an</named-content>; locality: <named-content xmlns:xlink="http://www.w3.org/1999/xlink" content-type="dwc:locality" xlink:type="simple">Tianping Village</named-content>; verbatimElevation: <named-content xmlns:xlink="http://www.w3.org/1999/xlink" content-type="dwc:verbatimElevation" xlink:type="simple">1150 m</named-content>; <bold>Event:</bold> eventDate: <named-content xmlns:xlink="http://www.w3.org/1999/xlink" content-type="dwc:eventDate" xlink:type="simple">28-10-2023</named-content></p></list-item><list-item><p><bold>Type status:</bold> <named-content xmlns:xlink="http://www.w3.org/1999/xlink" content-type="dwc:typeStatus" xlink:type="simple">Paratype</named-content>. <bold>Occurrence:</bold> recordedBy: <named-content xmlns:xlink="http://www.w3.org/1999/xlink" content-type="dwc:recordedBy" xlink:type="simple">Min Wang &amp; Yining Chen</named-content>; sex: <named-content xmlns:xlink="http://www.w3.org/1999/xlink" content-type="dwc:sex" xlink:type="simple">3 males, 1 female</named-content>; occurrenceID: <named-content xmlns:xlink="http://www.w3.org/1999/xlink" content-type="dwc:occurrenceID" xlink:type="simple">6C2F22F9-F02A-567B-BD07-581F6C114E97</named-content>; <bold>Location:</bold> country: <named-content xmlns:xlink="http://www.w3.org/1999/xlink" content-type="dwc:country" xlink:type="simple">China</named-content>; stateProvince: <named-content xmlns:xlink="http://www.w3.org/1999/xlink" content-type="dwc:stateProvince" xlink:type="simple">Zhejiang</named-content>; county: <named-content xmlns:xlink="http://www.w3.org/1999/xlink" content-type="dwc:county" xlink:type="simple">Chun'an</named-content>; verbatimElevation: <named-content xmlns:xlink="http://www.w3.org/1999/xlink" content-type="dwc:verbatimElevation" xlink:type="simple">1050m</named-content>; <bold>Event:</bold> eventDate: <named-content xmlns:xlink="http://www.w3.org/1999/xlink" content-type="dwc:eventDate" xlink:type="simple">15-10-2023</named-content></p></list-item></list></tp:treatment-sec><tp:treatment-sec sec-type="Description"><title>Description</title><p><bold>Male</bold> (Fig. <xref ref-type="fig" rid="F11471917">1</xref><xref ref-type="fig" rid="F11471922">a</xref>). Wingspan 38-43 mm, fore-wing length 18-23 mm. Antennae weak bipectinate, head and thorax dark brown mixed with mossy green. Fore-wing broadly triangular, with pointed apex and corrugated outer margin, dorsum cilia reddish. Ground colour dark brown; wing pattern distinct, basal line twisted, forming a “3” shape. Reniform stigma large, green, terminally edged with yellow. The postmedial line is a fine, partly white-filled thin line, that is curved inwards around posterior edge of the cell. The inner half of marginal area broad and green bordered by the subterminal line at outer side. Hind-wing ground colour dark brown; discal spot faint; terminal area and cilia slightly darker than inner. Abdomen dark brown, distal segment covers in tufts.</p><p><bold>Male genitalia</bold> (Fig. <xref ref-type="fig" rid="F11471942">2</xref><xref ref-type="fig" rid="F11471947">a</xref>). Valva elongated and slightly curved with a pointed setose apex and broad basal part. Harpe is strongly sclerotised, curved at the base, apical part bifurcated, forming a “C” shape. Juxta calabash-shaped. the aedeagus with a large, sclerotised, multispinose dorsal carinal plate and bicuspical ventral carinal extension. Vesica membranous tubular, with a wedge-shaped cornutus.</p><p><bold>Female.</bold> The description is limited to the single incomplete female specimen that was collected. Wingspan 45 mm, fore-wing length 21.5 mm. Antennae filiform, wing pattern close to male.</p><p><bold>Female genitalia</bold> (Fig. <xref ref-type="fig" rid="F11471950">3</xref>). Anal papillae short and weak. Ostium bursae small, trapezoidal, ventral plate smoothly sclerotised, the dorsal plate is much smaller, consisting of two scobinate hemispheres. Ductus bursae is long, granulosely sclerotised, with a strong sclerotised lobe. Cervix bursae is large egg-shaped, wrinkled and apically sclerotised. Corpus bursae is oval, with two long, one slightly short and one much shorter signum-stripes.</p></tp:treatment-sec><tp:treatment-sec sec-type="Diagnosis"><title>Diagnosis</title><p>The new species resembles <italic><tp:taxon-name><tp:taxon-name-part taxon-name-part-type="genus" reg="Antivaleria">A.</tp:taxon-name-part><tp:taxon-name-part taxon-name-part-type="species" reg="peregovitsi">peregovitsi</tp:taxon-name-part></tp:taxon-name></italic> Ronkay et al., 2010, but differs in the postmedial line curved inwards around posterior edge of the cell; the uncus is broader, the cucullus is more foot-shaped with a more pointed apex, the dorsal section of juxta is more slender, differently shaped distal part of harpe and a larger dentated plate of the dorsal carina; the dorsal plate of ostium bursae is much smaller.</p></tp:treatment-sec><tp:treatment-sec sec-type="Etymology"><title>Etymology</title><p>The species name is dedicated to Drs. Gábor Ronkay and László Ronkay in honour of their marvellous work on <tp:taxon-name><tp:taxon-name-part taxon-name-part-type="family">Noctuidae</tp:taxon-name-part></tp:taxon-name>.</p></tp:treatment-sec><tp:treatment-sec sec-type="Distribution"><title>Distribution</title><p>China, Zhejiang (Chun’an Fig. <xref ref-type="fig" rid="F11473417">4</xref>).</p></tp:treatment-sec><tp:treatment-sec><!--Section generated to contain objects referenced in tp:taxon-treatment.--><fig-group id="F11471917" position="float" orientation="portrait"><caption><p>Adults of <italic><tp:taxon-name><tp:taxon-name-part taxon-name-part-type="genus" reg="Antivaleria">Antivaleria</tp:taxon-name-part></tp:taxon-name></italic> spp. Scale bar = 1 cm:</p></caption><fig id="F11471922" position="float" orientation="portrait"><object-id xmlns:xlink="http://www.w3.org/1999/xlink" content-type="arpha" xlink:type="simple">DD85F90A-8A8E-51CB-880C-A7E4BE123514</object-id><object-id xmlns:xlink="http://www.w3.org/1999/xlink" content-type="doi" xlink:type="simple">10.3897/BDJ.12.e127939.figure1a</object-id><label>Figure 1a.</label><caption><p><italic><tp:taxon-name><tp:taxon-name-part taxon-name-part-type="genus" reg="Antivaleria">Antivaleria</tp:taxon-name-part><tp:taxon-name-part taxon-name-part-type="species" reg="ronkayorum">ronkayorum</tp:taxon-name-part></tp:taxon-name></italic> sp. nov., male, holotype;</p></caption><graphic xmlns:xlink="http://www.w3.org/1999/xlink" xlink:href="bdj-12-e127939-g001_a.png" xlink:type="simple" position="float" orientation="portrait" id="oo_1086636.png"><uri content-type="original_file" xlink:type="simple">https://binary.pensoft.net/fig/1086636</uri></graphic></fig><fig id="F11471923" position="float" orientation="portrait"><object-id xmlns:xlink="http://www.w3.org/1999/xlink" content-type="arpha" xlink:type="simple">6A5549AA-06C0-5015-B20A-026D6D766116</object-id><object-id xmlns:xlink="http://www.w3.org/1999/xlink" content-type="doi" xlink:type="simple">10.3897/BDJ.12.e127939.figure1b</object-id><label>Figure 1b.</label><caption><p><italic><tp:taxon-name><tp:taxon-name-part taxon-name-part-type="genus" reg="Antivaleria">Antivaleria</tp:taxon-name-part><tp:taxon-name-part taxon-name-part-type="species" reg="peregovitsi">peregovitsi</tp:taxon-name-part></tp:taxon-name></italic> Ronkay et al., 2010, male, Shaanxi.</p></caption><graphic xmlns:xlink="http://www.w3.org/1999/xlink" xlink:href="bdj-12-e127939-g001_b.png" xlink:type="simple" position="float" orientation="portrait" id="oo_1086637.png"><uri content-type="original_file" xlink:type="simple">https://binary.pensoft.net/fig/1086637</uri></graphic></fig></fig-group><fig id="F11471922" position="float" orientation="portrait"><object-id xmlns:xlink="http://www.w3.org/1999/xlink" content-type="arpha" xlink:type="simple">DD85F90A-8A8E-51CB-880C-A7E4BE123514</object-id><object-id xmlns:xlink="http://www.w3.org/1999/xlink" content-type="doi" xlink:type="simple">10.3897/BDJ.12.e127939.figure1a</object-id><label>Figure 1a.</label><caption><p><italic><tp:taxon-name><tp:taxon-name-part taxon-name-part-type="genus" reg="Antivaleria">Antivaleria</tp:taxon-name-part><tp:taxon-name-part taxon-name-part-type="species" reg="ronkayorum">ronkayorum</tp:taxon-name-part></tp:taxon-name></italic> sp. nov., male, holotype;</p></caption><graphic xmlns:xlink="http://www.w3.org/1999/xlink" xlink:href="bdj-12-e127939-g001_a.png" xlink:type="simple" position="float" orientation="portrait" id="oo_1086636.png"><uri content-type="original_file" xlink:type="simple">https://binary.pensoft.net/fig/1086636</uri></graphic></fig><fig-group id="F11471942" position="float" orientation="portrait"><caption><p>Male genitalia of <italic><tp:taxon-name><tp:taxon-name-part taxon-name-part-type="genus" reg="Antivaleria">Antivaleria</tp:taxon-name-part></tp:taxon-name></italic> spp.:</p></caption><fig id="F11471947" position="float" orientation="portrait"><object-id xmlns:xlink="http://www.w3.org/1999/xlink" content-type="arpha" xlink:type="simple">C18B3734-0F09-590D-835E-9C36D14A44A2</object-id><object-id xmlns:xlink="http://www.w3.org/1999/xlink" content-type="doi" xlink:type="simple">10.3897/BDJ.12.e127939.figure2a</object-id><label>Figure 2a.</label><caption><p><italic><tp:taxon-name><tp:taxon-name-part taxon-name-part-type="genus" reg="Antivaleria">Antivaleria</tp:taxon-name-part><tp:taxon-name-part taxon-name-part-type="species" reg="ronkayorum">ronkayorum</tp:taxon-name-part></tp:taxon-name></italic> sp. nov., male, paratype;</p></caption><graphic xmlns:xlink="http://www.w3.org/1999/xlink" xlink:href="bdj-12-e127939-g002_a.png" xlink:type="simple" position="float" orientation="portrait" id="oo_1050373.png"><uri content-type="original_file" xlink:type="simple">https://binary.pensoft.net/fig/1050373</uri></graphic></fig><fig id="F11471948" position="float" orientation="portrait"><object-id xmlns:xlink="http://www.w3.org/1999/xlink" content-type="arpha" xlink:type="simple">C1A0B431-77FD-5EAF-BD54-BDF25B5A8233</object-id><object-id xmlns:xlink="http://www.w3.org/1999/xlink" content-type="doi" xlink:type="simple">10.3897/BDJ.12.e127939.figure2b</object-id><label>Figure 2b.</label><caption><p><italic><tp:taxon-name><tp:taxon-name-part taxon-name-part-type="genus" reg="Antivaleria">Antivaleria</tp:taxon-name-part><tp:taxon-name-part taxon-name-part-type="species" reg="peregovitsi">peregovitsi</tp:taxon-name-part></tp:taxon-name></italic> Ronkay et al., 2010, male, Shaanxi.</p></caption><graphic xmlns:xlink="http://www.w3.org/1999/xlink" xlink:href="bdj-12-e127939-g002_b.png" xlink:type="simple" position="float" orientation="portrait" id="oo_1050374.png"><uri content-type="original_file" xlink:type="simple">https://binary.pensoft.net/fig/1050374</uri></graphic></fig></fig-group><fig id="F11471947" position="float" orientation="portrait"><object-id xmlns:xlink="http://www.w3.org/1999/xlink" content-type="arpha" xlink:type="simple">C18B3734-0F09-590D-835E-9C36D14A44A2</object-id><object-id xmlns:xlink="http://www.w3.org/1999/xlink" content-type="doi" xlink:type="simple">10.3897/BDJ.12.e127939.figure2a</object-id><label>Figure 2a.</label><caption><p><italic><tp:taxon-name><tp:taxon-name-part taxon-name-part-type="genus" reg="Antivaleria">Antivaleria</tp:taxon-name-part><tp:taxon-name-part taxon-name-part-type="species" reg="ronkayorum">ronkayorum</tp:taxon-name-part></tp:taxon-name></italic> sp. nov., male, paratype;</p></caption><graphic xmlns:xlink="http://www.w3.org/1999/xlink" xlink:href="bdj-12-e127939-g002_a.png" xlink:type="simple" position="float" orientation="portrait" id="oo_1050373.png"><uri content-type="original_file" xlink:type="simple">https://binary.pensoft.net/fig/1050373</uri></graphic></fig><fig id="F11471950" position="float" orientation="portrait"><object-id xmlns:xlink="http://www.w3.org/1999/xlink" content-type="arpha" xlink:type="simple">52234A86-F4E2-5730-B481-59CDD20393DE</object-id><object-id xmlns:xlink="http://www.w3.org/1999/xlink" content-type="doi" xlink:type="simple">10.3897/BDJ.12.e127939.figure3</object-id><label>Figure 3.</label><caption><p><italic><tp:taxon-name><tp:taxon-name-part taxon-name-part-type="genus" reg="Antivaleria">Antivaleria</tp:taxon-name-part><tp:taxon-name-part taxon-name-part-type="species" reg="ronkayorum">ronkayorum</tp:taxon-name-part></tp:taxon-name></italic> sp. nov., female, paratype.</p></caption><graphic xmlns:xlink="http://www.w3.org/1999/xlink" xlink:href="bdj-12-e127939-g003.png" position="float" id="oo_1050381.png" orientation="portrait" xlink:type="simple"><uri content-type="original_file" xlink:type="simple">https://binary.pensoft.net/fig/1050381</uri></graphic></fig><fig id="F11473417" position="float" orientation="portrait"><object-id xmlns:xlink="http://www.w3.org/1999/xlink" content-type="arpha" xlink:type="simple">D9EB3416-0127-52BB-A0E8-93B2EA0D909D</object-id><object-id xmlns:xlink="http://www.w3.org/1999/xlink" content-type="doi" xlink:type="simple">10.3897/BDJ.12.e127939.figure4</object-id><label>Figure 4.</label><caption><p>Type localities of <italic><tp:taxon-name><tp:taxon-name-part taxon-name-part-type="genus" reg="Antivaleria">Antivaleria</tp:taxon-name-part></tp:taxon-name></italic> spp.</p></caption><graphic xmlns:xlink="http://www.w3.org/1999/xlink" xlink:href="bdj-12-e127939-g004.jpg" position="float" id="oo_1084964.jpg" orientation="portrait" xlink:type="simple"><uri content-type="original_file" xlink:type="simple">https://binary.pensoft.net/fig/1084964</uri></graphic></fig></tp:treatment-sec></tp:taxon-treatment>
